# Supplementary material for: Association of Circulating Branched-Chain Amino Acids with Cardiovascular Diseases: A Mendelian Randomization Study
Source: Nutrients. 2023 Mar 24;15(7):1580. doi: 10.3390/nu15071580 (PMC10096654; doi:10.3390/nu15071580)
Supplement: Supplementary file 1 [file nutrients-15-01580-s001.zip]

Archive with 1 entries (1 files):
- nutrients-2292354-supplementary.pdf
